# Supplementary material for: The introduction of a highly virulent PRRSV strain in pig farms is associated with a change in the pattern of influenza A virus infection in nurseries
Source: Vet Res. 2024 Nov 9;55:147. doi: 10.1186/s13567-024-01406-7 (PMC11549838; doi:10.1186/s13567-024-01406-7)
Supplement: Supplementary file 1 — Additional file 1. Individual results of RT‒qPCR analysis of nasal swabs for the detection of swIAV, PRRSV viremia, and PRRSV nasal shedding. [file 13567_2024_1406_MOESM1_ESM.xlsx]

## Sheet: Individual results
	Individual results as determined by RT-qPCR for swIAV (nasal swabs) and PRRSV (serum)
	Animals positive to swIAV are shown in yellow, animals positive for PRRSV in red, and mixed infections are shown in orange. Grey-coloured boxes indicate the animals that died during the follow-up
		SwIAV		PRRSV		SwIAV + PRRSV		N	Positive nasal shedding for PRRSV
	DEAD	Week at which animals were found dead if this occurred
	F1 L1
	Litter	L1				L2				L3				L4				L5				L6				L7				L8				L9				L10
	Animal	1	2	3	4	5	6	7	8	9	10	11	12	13	14	15	16	17	18	19	20	21	22	23	24	25	26	27	28	29	30	31	32	33	34	35	36	37	38	39	40
	1 woa
	3 woa
	5 woa								DEAD			DEAD										DEAD					DEAD	DEAD			DEAD									DEAD
	8 woa								DEAD			DEAD										DEAD					DEAD	DEAD			DEAD									DEAD
	F1 L2
	Litter	L1				L2				L3				L4				L5				L6				L7				L8				L9				L10
	Animal	121	122	123	124	125	126	127	128	129	130	131	132	133	134	135	136	137	138	139	140	141	142	143	144	145	146	147	148	149	150	151	152	153	154	155	156	157	158	159	160
	1 woa
	3 woa								N			N				N	N
	5 woa													N		N				N										N	N									N
	6 woa			N	N	N	N	N				N	N	N	N	N	N	N	N	N			N			N	N	N	N	N	N	N	N					N
	7 woa	N	N	N	N	N	N	N	N	N	N	N	N	N	N	N	N	N	N	N	N	N	N	N	N	N	DEAD	N	N			DEAD	N	DEAD		N	N	N	N	N	N
	8 woa	N	N	N	N	N	N	N	N	N	N	N	N	N		N	N	N	N	N	N	N	N	N	N	N	DEAD	N	N			DEAD	N	DEAD		N	N	DEAD	N	N	N
	12 woa	DEAD	N		N					N		N	DEAD		N	N	DEAD	N	DEAD		DEAD	DEAD	N	N		N	DEAD	DEAD	N	N		DEAD	DEAD	DEAD	DEAD		N	DEAD	N	N
	F2 L1
	Litter	L1				L2				L3				L4				L5				L6				L7				L8				L9				L10
	Animal	41	42	43	44	45	46	47	48	49	50	51	52	53	54	55	56	57	58	59	60	61	62	63	64	65	66	67	68	69	70	71	72	73	74	75	76	77	78	79	80
	1 woa
	3 woa															DEAD
	5 woa									N	DEAD					DEAD	N	N	N	N	N	DEAD		DEAD	DEAD		N		N	N		DEAD	DEAD	N				N	N		N
	8 woa	N	N	N	N	N	N	N	N		DEAD	N	N	N	N	DEAD	N	N	N	N		DEAD	N	DEAD	DEAD	N	N	N		N	N	DEAD	DEAD		N	N	N			N	N
	F2 L2
	Litter	L1				L2				L3				L4				L5				L6				L7				L8				L9				L10
	Animal	81	82	83	84	85	86	87	88	89	90	91	92	93	94	95	96	97	98	99	100	101	102	103	104	105	106	107	108	109	110	111	112	113	114	115	116	117	118	119	120
	1 woa			N																N				N		N				N	N	N					N
	3 woa						N	N	N	N		N	N	N	N	N	N		N	N	N	N	DEAD	N	N	N	N		N	DEAD	N	N	N	N		N	N		N		N
	4 woa	N	N	N	N	N	N		N	N		N		N	N	N	N			N	N		DEAD	N		N				DEAD	DEAD		N	N	DEAD	N	N	N	N	N	N
	5 woa		N	N	N	N		N	N	N		N	N	N	N		N				DEAD	N	DEAD	N	N				N	DEAD	DEAD	N		N	DEAD	N		N
	6 woa			N	N	N	N	N		N				DEAD							DEAD		DEAD	N	N	N	N			DEAD	DEAD	DEAD	N	N	DEAD	N			DEAD	N	N
	7 woa				N	N			N			DEAD		DEAD	N			DEAD	DEAD	DEAD	DEAD	N	DEAD	N	N		DEAD			DEAD	DEAD	DEAD	DEAD	N	DEAD	DEAD		N	DEAD	N	N
	8 woa	N		N	N			N	N	N	N	DEAD	N	DEAD	N	N	N	DEAD	DEAD	DEAD	DEAD	N	DEAD		N		DEAD		N	DEAD	DEAD	DEAD	DEAD	DEAD	DEAD	DEAD			DEAD		N
	12 woa			N				DEAD			N	DEAD		DEAD				DEAD	DEAD	DEAD	DEAD	DEAD	DEAD	DEAD			DEAD	DEAD	DEAD	DEAD	DEAD	DEAD	DEAD	DEAD	DEAD	DEAD	DEAD		DEAD
